# Supplementary material for: Investigation of Thermodynamic Properties of Dimethyl Phosphate-Based ILs for Use as Working Fluids in Absorption Refrigeration Technology
Source: Molecules. 2023 Feb 17;28(4):1940. doi: 10.3390/molecules28041940 (PMC9961247; doi:10.3390/molecules28041940)
Supplement: Supplementary file 1 [file molecules-28-01940-s001.zip]

Archive with 1 entries (1 files):
- molecules-2219091-supplementary.pdf
